# Supplementary material for: Gut Microbiota and Phenotypic Changes Induced by Ablation of Liver- and Intestinal-Type Fatty Acid-Binding Proteins
Source: Nutrients. 2022 Apr 22;14(9):1762. doi: 10.3390/nu14091762 (PMC9099671; doi:10.3390/nu14091762)
Supplement: Supplementary file 1 [file nutrients-14-01762-s001.zip]

Archive with 1 entries (1 files):
- nutrients-1674162-supplementary.pdf
